# Supplementary material for: Glutamine Synthetase Contributes to the Regulation of Growth, Conidiation, Sclerotia Development, and Resistance to Oxidative Stress in the Fungus Aspergillus flavus
Source: Toxins (Basel). 2022 Nov 23;14(12):822. doi: 10.3390/toxins14120822 (PMC9785230; doi:10.3390/toxins14120822)
Supplement: Supplementary file 1 [file toxins-14-00822-s001.zip]

Archive with 1 entries (1 files):
- toxins-2021709-supplementary.pdf
